# Supplementary material for: Potential Antifungal Activity of Retinoids Against Non-albicans Candida Species
Source: Microorganisms. 2026 Mar 27;14(4):759. doi: 10.3390/microorganisms14040759 (PMC13118457; doi:10.3390/microorganisms14040759)
Supplement: Supplementary file 1 [file microorganisms-14-00759-s001.zip]

Archive with 1 entries (1 files):
- microorganisms-4201613-supplementary.pdf
